# Supplementary material for: Simulating selection and evolution at the community level using common garden data
Source: Ecol Evol. 2022 Mar 10;12(3):e8696. doi: 10.1002/ece3.8696 (PMC8928883; doi:10.1002/ece3.8696)
Supplement: Supplementary file 1 — Supplementary Material [file ECE3-12-e8696-s001.xlsx]

## Sheet: One way - Balanced Design
Analysis of Community Heritability - for clones with a balanced design
Full Model
Variables				ANOVA table						Results from One Way ANOVA
S	40			Source	df	SS	MS	F
k	5			Model (clones)	39	543.8	13.9436	799.782		Model	39	543.8	13.9436	799.783
n.	200	1000		Error (individuals within)	160	2.78948	0.0174343			Error	160	2.78948	0.0174	Prob>F
n1	5	25		total	199	546.59				C Total	199	546.59	2.7467	<.0001
n2	5	25
n3	5	25		Variance among	2.78523
n4	5	25		Variance within	0.0174343
n5	5	25
n6	5	25		H2C	0.993779
n7	5	25
n8	5	25		SE	0.00156712
n9	5	25
n10	5	25		95%CI	0.00307156
n11	5	25
n12	5	25		A	7.73916e-05	2.45587e-06
n13	5	25		B	24.7518
n14	5	25		C	780
n15	5	25
n16	5	25
n17	5	25
n18	5	25
n19	5	25
n20	5	25
n21	5	25
n22	5	25
n23	5	25
n24	5	25
n25	5	25
n26	5	25
n27	5	25
n28	5	25
n29	5	25
n30	5	25
n31	5	25
n32	5	25
n33	5	25
n34	5	25
n35	5	25
n36	5	25
n37	5	25
n38	5	25
n39	5	25
n40	5	25

## Sheet: One Way - Unbalanced Design
Analysis of Community Heritability - for clones with an unbalanced design
Variables				ANOVA table						Results from One Way ANOVA
S	20			Source	df	SS	MS	F
n1	5	25		Model (clones)	19	2.9033	0.152805	7.72421
n2	4	16		Error (individuals within)	59	1.16718	0.0197827
n3	4	16		total	78	4.07048
n4	4	16
n5	5	25		Variance among	0.0337504
n6	4	16		Variance within	0.0197827
n7	4	16
n8	4	16		H2C	0.630459
n9	4	16
n10	5	25		SE	0.0998371
n11	3	9
n12	4	16		95%CI	0.195681
n13	6	36
n14	3	9		A	21.3035	0.00996744
n15	3	9		B	8.14768
n16	3	9		C	17414.1
n17	3	9
n18	4	16
n19	3	9		Estimate:
n20	4	16
n.	79	325
k1	3.94137

## Sheet: Nested - Balanced Design
Analysis of Community Heritability - for clones with a balanced design
Nested
														Results from Nested ANOVA
Variables								ANOVA table						Source	DF	Sum of Squares	F Ratio	Prob>F
														Crosstype	3	533.688	10203.8	<.0001
S	4							Source	df	SS	MS	F		genotype[Crosstype]	36	10.112	16.1114	<.0001
D	40							Cross type	3	533.688	177.896	633.329		Model	39
k1	10							Genotype(cross)	36	10.112	0.28089
k2	5							Error	160	2.78948	0.0174343
k3	50							Total	199	546.59				Analysis of Variance
n..	200		200	1000	200	10000								Source	DF	Sum of Squares	Mean Square	F Ratio
								Variance among crosstype	3.55494					Model	39	543.8	13.9436	799.783
	crosstype	genotypes	clones	nclones2	clones/ct	(clones/ct)2		Variance among genotypes	0.0263456					Error	160	2.78948	0.0174	Prob>F
	1	10	5	25	50	2500		Variance within genotypes	0.0174343					C Total	199	546.59		<.0001
			5	25				total	3.59872
			5	25
			5	25				H2C(genotypes)	0.00732083
			5	25
			5	25				Var (σ2genotypes)	0.00016798
			5	25
			5	25				SE (σ2genotypes)	0.0129607			F[3,78]	2.76
			5	25								F[16,79]	1.84
			5	25				SE H2C(genotypes)	0.00360148	0.0070589	5e-07
	2	10	5	25	50	2500
			5	25				Using approximations:
			5	25
			5	25				K1	3697.04	0.997302		Conclusion: Estimated h2CB:			0.00732083
			5	25				K2	8.7562	0.436816		Lower CI (p>.90)			0.436816
			5	25
			5	25				P of .56 > 0 is 90%
			5	25
			5	25
			5	25
	3	10	5	25	50	2500
			5	25
			5	25
			5	25
			5	25
			5	25
			5	25
			5	25
			5	25
			5	25
	4	10	5	25	50	2500
			5	25
			5	25
			5	25
			5	25
			5	25
			5	25
			5	25
			5	25
			5	25

## Sheet: Nested - Unbalanced Design
Analysis of Community Heritability - for clones with an unbalanced design
Full Model
														Results from Nested ANOVA
Variables								ANOVA table						Source	DF	Sum of Squares	F Ratio	Prob>F
														cross	3	55.5317	104.873	<.0001
S	4							Source	df	SS	MS	F		genotype[cross]	30	47.7614	9.0199	<.0001
D	34							Cross type	3	55.5317	18.5106	11.6269		Model	33	103.293
k1	5.15171							Genotype(cross)	30	47.7614	1.59205
k2	5.20635							Error	142	25.0635	0.176504
k3	28.5947							Total	175	128.357				Source	DF	Sum of Squares	Mean Square	F Ratio
n..	176		176	1026	176	15878								Model	33	103.785	3.145	17.8183
								Variance among crosstype	0.591141					Error	142	25.0635	0.1765	Prob>F
	crosstype	genotypes	clones	nclones2	clones/ct	(clones/ct)2		Variance among genotypes	0.274771					C Total	175	128.848		<.0001
n1	1	1	6	36	6	36		Variance within genotypes	0.176504
n2	2	1	4	16	4	16		total	1.04242
n3	3	22	5	25	115	13225
n4			4	16				H2C(genotypes)	0.263591
n5			9	81
n6			11	121				Var (σ2genotypes)	0.0308337
n7			5	25
n8			6	36				SE (σ2genotypes)	0.175595
n9			8	64							F[3,142]	2.68
n10			4	16				SE H2C(genotypes)	0.16845		F[30,142]	1.55
n11			5	25
n12			5	25				Using approximations:
n13			9	81
n14			5	25				K1	39.1318	0.880978		Conclusion: Estimated H2C:			0.263591
n15			4	16				K2	5.81929	0.483331		Lower CI (p>.90)			0.880978
n16			6	36
n17			4	16				P of .56 > 0 is 90%
n18			5	25
n19			3	9
n20			3	9
			3	9
k1			4	16
			4	16
			3	9
	4	10	5	25	51	2601
			7	49
			4	16
			5	25
			4	16
			4	16
			4	16
			5	25
			6	36
			7	49
