# Supplementary material for: Simulating selection and evolution at the community level using common garden data
Source: Ecol Evol. 2022 Mar 10;12(3):e8696. doi: 10.1002/ece3.8696 (PMC8928883; doi:10.1002/ece3.8696)
Supplement: Supplementary file 3 — Supplementary Material [file ECE3-12-e8696-s003.csv]

Appendix S2. Populus angustifolia tree genotypes, NMDS scores and proportions of each lineage comprised of different tree genotypes for High and Low NMDS lineages in 2004, 2005 and 2006; from Keith et al. 2010.
Original genotypes					Low					High					Low					High
2004	NMDS scores	N	Prop.		2005	NMDS scores	N	Prop.		2005	NMDS scores	N	Prop.		2006	NMDS scores	N	Prop.		2006	NMDS scores	N	Prop.
HE-10 S6	0.4884	5	0.114		HE-10 N6	-1.79434	2	0.2		1020 N7	1.48128	4	0.4		HE-10 N6	-0.89951	2	0.4		1020 N7	1.02991	1	0.2
HE-10 N6	-0.90573				HE-10 N2	-0.74984				1020 S7	0.79069				HE-10 N2	-1.18493				1008 N4	1.22517	4	0.8
HE-10 N7	0.53741				RM-2 N4	1.67776	1	0.1		1020 S5	1.19062				RM-2 N4	-1.56596	1	0.2		1008 N3a	1.19448
HE-10 N2	-1.15736				T-15 S3	-0.31117	3	0.3		1020 N3	1.17696				T-15 N4	-0.28037	1	0.2		1008 N3b	0.2574
HE-10 S7	-0.68669				T-15 N2	-0.67052				WC-5 S5	1.9544	1	0.1		WC-5 N4	-0.65496	1	0.2		1008 N2	0.87877
RM-2 S3-	-0.53392	4	0.091		T-15 N4	-0.00459				1008 N4	0.99805	5	0.5
RM-2 N6- 0.50850	-0.47776				Coal 3SS	-0.38798	1	0.1		1008 N3 a	1.28575					N trees =	5				N trees =	5
RM-2 S7-	-0.1076				1000 N7	-0.55695	1	0.1		1008 N3b	2.17084
RM-2 N4-	-1.60701				HE-8 SSG	-0.09884	1	0.1		1008 N1	2.54148
T-15 S3-	-1.78838	5	0.114		WC-5 N4	-0.97733	1	0.1		1008 N2	-0.74456
T-15 N2-	-0.95663
T-15 S3-	-0.18956					N trees =	10				N trees =	10
T-15 N2-	-0.82194
T-15 S3-	-0.74127
Coal 3 N	-0.67261	4	0.091
Coal 3 SS	-1.26373
Coal 3 S2	-0.46166
Coal 3 N	-0.69319
1000 N7-	-1.03515	4	0.091
1000 SSG	-0.77003
1000 S6-	-0.62133
1000 S5-	-0.40362
HE-8 S3-	0.40731	4	0.091
HE-8 N7-	0.04327
HE-8 SSG	0.00483
HE-8 SSG 0.87333	-0.87407
1020 N7-	1.55218	5	0.114
1020 S1-	0.52023
1020 S7-	1.27344
1020 S5-	2.03766
1020 N3-	1.46156
WC-5 N2-	-0.13418	4	0.091
WC-5 N2-	-0.28001
WC-5 N4-	-1.14753
WC-5 N7-	0.33552
WC-5 S3-	0.26808	3	0.068
WC-5 S5-	0.79787
WC-5 SSG	0.11818
1008 N4-	2.25141	6	0.136
1008 S7-	0.7612
1008 N3-	1.09289
1008 N3-	0.98308
1008 N1-	1.53092
1008 N2-	1.86555
	N trees =	44
